# Supplementary material for: Cigarillo Flavor and Motivation to Quit among Co-Users of Cigarillos and Cannabis: A Structural Equation Modeling Approach
Source: Int J Environ Res Public Health. 2022 May 8;19(9):5727. doi: 10.3390/ijerph19095727 (PMC9101063; doi:10.3390/ijerph19095727)
Supplement: Supplementary file 1 [file ijerph-19-05727-s001.zip]

Archive with 1 entries (1 files):
- ijerph-1685350-supplementary.pdf
